# Supplementary material for: Circulating Citrate Is Associated with Liver Fibrosis in Nonalcoholic Fatty Liver Disease and Nonalcoholic Steatohepatitis
Source: Int J Mol Sci. 2023 Aug 28;24(17):13332. doi: 10.3390/ijms241713332 (PMC10487511; doi:10.3390/ijms241713332)
Supplement: Supplementary file 1 [file ijms-24-13332-s001.zip]

Archive with 1 entries (1 files):
- ijms-2564492-supplementary.pdf
